# Supplementary material for: Comparative metagenomic analysis on COPD and health control samples reveals taxonomic and functional motifs
Source: Front Microbiol. 2025 Nov 26;16:1636322. doi: 10.3389/fmicb.2025.1636322 (PMC12689518; doi:10.3389/fmicb.2025.1636322)
Supplement: Supplementary file 2 [file Table_1.xlsx]

## Sheet: Comparison1
ID	Group	Date	Sex	Age	Height	Weight	BMI	Other.Disease.Respiratory	Other.Disease.Oral	Other.Disease.Eyes	Other.Disease.Heart	Other.Disease.Digestion	Other.Disease.Skin	Other.Disease.Neural	Other.Disease.Metabolic.Disease	Other.Disease	COPD	Cystic.Fibrosis	Idiopathic.Pulmonary.Fibrosis	Sarcoidosis	Lung.Cancer	Caries	Parodontitis	Dry.Eye	Aniridia	Cholangitis	Colitis	Ascites	Acne.Inversa	Folliculitis.Decalvans	Multiple.Sclerosis	Parkinson.s.Disease	Coronary.Artery.Disease	Heart.Failure	Atrial.Fibrillation	Hypertension	Diabetes.Mellitus	Athlete	Strength.Athlete	Stamina.Athlete	Healthy.Control	Obesity
AB1740	Control	44826	Female	25	168	53	18.7783	NA	NA	NA	NA	NA	NA	NA	NA	NA	FALSE	FALSE	FALSE	FALSE	FALSE	FALSE	FALSE	FALSE	FALSE	FALSE	FALSE	FALSE	FALSE	FALSE	FALSE	FALSE	FALSE	FALSE	FALSE	FALSE	FALSE	FALSE	NA	NA	TRUE	FALSE
AB1720	Control	44833	Female	25	165	60	22.0386	NA	NA	NA	NA	NA	NA	NA	NA	NA	FALSE	FALSE	FALSE	FALSE	FALSE	FALSE	FALSE	FALSE	FALSE	FALSE	FALSE	FALSE	FALSE	FALSE	FALSE	FALSE	FALSE	FALSE	FALSE	FALSE	FALSE	FALSE	NA	NA	TRUE	FALSE
AB1717	Control	44826	Female	24	160	60	23.4375	NA	NA	NA	NA	NA	NA	NA	NA	NA	FALSE	FALSE	FALSE	FALSE	FALSE	FALSE	FALSE	FALSE	FALSE	FALSE	FALSE	FALSE	FALSE	FALSE	FALSE	FALSE	FALSE	FALSE	FALSE	FALSE	FALSE	FALSE	NA	NA	TRUE	FALSE
AB1464	Control	44854	Female	28	170	48	16.609	NA	NA	NA	NA	NA	NA	NA	NA	NA	FALSE	FALSE	FALSE	FALSE	FALSE	FALSE	FALSE	FALSE	FALSE	FALSE	FALSE	FALSE	FALSE	FALSE	FALSE	FALSE	FALSE	FALSE	FALSE	FALSE	FALSE	FALSE	NA	NA	TRUE	FALSE
AB1462	Control	44853	Female	24	163	66	24.841	NA	NA	NA	NA	NA	NA	NA	NA	NA	FALSE	FALSE	FALSE	FALSE	FALSE	FALSE	FALSE	FALSE	FALSE	FALSE	FALSE	FALSE	FALSE	FALSE	FALSE	FALSE	FALSE	FALSE	FALSE	FALSE	FALSE	FALSE	NA	NA	TRUE	FALSE
AB1461	Control	44853	Female	23	168	64	22.6757	NA	NA	NA	NA	NA	NA	NA	NA	NA	FALSE	FALSE	FALSE	FALSE	FALSE	FALSE	FALSE	FALSE	FALSE	FALSE	FALSE	FALSE	FALSE	FALSE	FALSE	FALSE	FALSE	FALSE	FALSE	FALSE	FALSE	FALSE	NA	NA	TRUE	FALSE
AB1458	Control	44858	Female	29	165	59	21.6713	NA	NA	NA	NA	NA	NA	NA	NA	NA	FALSE	FALSE	FALSE	FALSE	FALSE	FALSE	FALSE	FALSE	FALSE	FALSE	FALSE	FALSE	FALSE	FALSE	FALSE	FALSE	FALSE	FALSE	FALSE	FALSE	FALSE	FALSE	NA	NA	TRUE	FALSE
AB1450	Control	44856	Female	23	152	63	27.268	NA	NA	NA	NA	NA	NA	NA	NA	NA	FALSE	FALSE	FALSE	FALSE	FALSE	FALSE	FALSE	FALSE	FALSE	FALSE	FALSE	FALSE	FALSE	FALSE	FALSE	FALSE	FALSE	FALSE	FALSE	FALSE	FALSE	FALSE	NA	NA	TRUE	FALSE
AB1449	Control	44853	Female	22	165	52	19.1001	NA	NA	NA	NA	NA	NA	NA	NA	NA	FALSE	FALSE	FALSE	FALSE	FALSE	FALSE	FALSE	FALSE	FALSE	FALSE	FALSE	FALSE	FALSE	FALSE	FALSE	FALSE	FALSE	FALSE	FALSE	FALSE	FALSE	FALSE	NA	NA	TRUE	FALSE
AB1386	Control	44550	Female	29	170	62	21.4533	NA	NA	NA	NA	NA	NA	NA	NA	NA	FALSE	FALSE	FALSE	FALSE	FALSE	FALSE	FALSE	FALSE	FALSE	FALSE	FALSE	FALSE	FALSE	FALSE	FALSE	FALSE	FALSE	FALSE	FALSE	FALSE	NA	FALSE	NA	NA	TRUE	FALSE
AB1371	Control	44510	Female	24	165	57	20.9366	NA	NA	NA	NA	NA	NA	NA	NA	NA	FALSE	FALSE	FALSE	FALSE	FALSE	FALSE	FALSE	FALSE	FALSE	FALSE	FALSE	FALSE	FALSE	FALSE	FALSE	FALSE	FALSE	FALSE	FALSE	FALSE	NA	FALSE	FALSE	NA	TRUE	FALSE
AB1358	Control	44510	Female	29	NA	NA	#VALUE!	NA	NA	NA	NA	NA	NA	NA	NA	NA	FALSE	FALSE	FALSE	FALSE	FALSE	FALSE	FALSE	FALSE	FALSE	FALSE	FALSE	FALSE	FALSE	FALSE	FALSE	FALSE	FALSE	FALSE	FALSE	FALSE	NA	FALSE	FALSE	NA	TRUE	FALSE
AB1268	Control	44865	Female	23	158	46	18.4265	NA	NA		NA	NA	NA	NA	NA	NA	FALSE	FALSE	FALSE	FALSE	FALSE	FALSE	FALSE	FALSE	FALSE	FALSE	FALSE	FALSE	FALSE	FALSE	FALSE	FALSE	FALSE	FALSE	FALSE	FALSE	FALSE	FALSE	NA	NA	TRUE	FALSE
AB1240	Control	44898	Female	26	NA	NA	#VALUE!	NA	NA		NA	NA	NA	NA	NA	NA	FALSE	FALSE	FALSE	FALSE	FALSE	FALSE	FALSE	FALSE	FALSE	FALSE	FALSE	FALSE	FALSE	FALSE	FALSE	FALSE	FALSE	FALSE	FALSE	FALSE	FALSE	FALSE	NA	NA	TRUE	FALSE
AB1089	Control	44508	Female	26	165	52	19.1001	NA	NA		NA	NA	NA	NA	NA	NA	FALSE	FALSE	FALSE	FALSE	FALSE	FALSE	FALSE	FALSE	FALSE	FALSE	FALSE	FALSE	FALSE	FALSE	FALSE	FALSE	FALSE	FALSE	FALSE	FALSE	NA	FALSE	NA	NA	TRUE	FALSE
AB1088	Control	44490	Female	21	NA	NA	#VALUE!	NA	NA		NA	NA	NA	NA	NA	NA	FALSE	FALSE	FALSE	FALSE	FALSE	FALSE	FALSE	FALSE	FALSE	FALSE	FALSE	FALSE	FALSE	FALSE	FALSE	FALSE	FALSE	FALSE	FALSE	FALSE	FALSE	FALSE	NA	NA	TRUE	FALSE
AB1053	Control	44411	Female	21	170	56	19.3772	NA	NA		NA	NA	NA	NA	NA	NA	FALSE	FALSE	FALSE	FALSE	FALSE	FALSE	FALSE	FALSE	FALSE	FALSE	FALSE	FALSE	FALSE	FALSE	FALSE	FALSE	FALSE	FALSE	FALSE	FALSE	NA	FALSE	NA	NA	TRUE	FALSE
AB1460	Control	44854	Male	20	171	64	21.8871	NA	NA	NA	NA	NA	NA	NA	NA	NA	FALSE	FALSE	FALSE	FALSE	FALSE	FALSE	FALSE	FALSE	FALSE	FALSE	FALSE	FALSE	FALSE	FALSE	FALSE	FALSE	FALSE	FALSE	FALSE	FALSE	FALSE	FALSE	NA	NA	TRUE	FALSE
AB1457	Control	44853	Male	21	180	64	19.7531	NA	NA	NA	NA	NA	NA	NA	NA	NA	FALSE	FALSE	FALSE	FALSE	FALSE	FALSE	FALSE	FALSE	FALSE	FALSE	FALSE	FALSE	FALSE	FALSE	FALSE	FALSE	FALSE	FALSE	FALSE	FALSE	FALSE	FALSE	NA	NA	TRUE	FALSE
AB1451	Control	44857	Male	25	183	80	23.8884	NA	NA	NA	NA	NA	NA	NA	NA	NA	FALSE	FALSE	FALSE	FALSE	FALSE	FALSE	FALSE	FALSE	FALSE	FALSE	FALSE	FALSE	FALSE	FALSE	FALSE	FALSE	FALSE	FALSE	FALSE	FALSE	FALSE	FALSE	NA	NA	TRUE	FALSE
AB1448	Control	44853	Male	25	183	92	27.4717	NA	NA	NA	NA	NA	NA	NA	NA	NA	FALSE	FALSE	FALSE	FALSE	FALSE	FALSE	FALSE	FALSE	FALSE	FALSE	FALSE	FALSE	FALSE	FALSE	FALSE	FALSE	FALSE	FALSE	FALSE	FALSE	FALSE	FALSE	NA	NA	TRUE	FALSE
AB1392	Control	44503	Male	22	174	76	25.1024	NA	NA	NA	NA	NA	NA	NA	NA	NA	FALSE	FALSE	FALSE	FALSE	FALSE	FALSE	FALSE	FALSE	FALSE	FALSE	FALSE	FALSE	FALSE	FALSE	FALSE	FALSE	FALSE	FALSE	FALSE	FALSE	FALSE	FALSE	NA	NA	TRUE	FALSE
AB1384	Control	44511	Male	34	175	90	29.3878	NA	NA	NA	NA	NA	NA	NA	NA	NA	FALSE	FALSE	FALSE	FALSE	FALSE	FALSE	FALSE	FALSE	FALSE	FALSE	FALSE	FALSE	FALSE	FALSE	FALSE	FALSE	FALSE	FALSE	FALSE	FALSE	NA	FALSE	NA	NA	TRUE	FALSE
AB1383	Control	44596	Male	22	173	76	25.3934	NA	NA	NA	NA	NA	NA	NA	NA	NA	FALSE	FALSE	FALSE	FALSE	FALSE	FALSE	FALSE	FALSE	FALSE	FALSE	FALSE	FALSE	FALSE	FALSE	FALSE	FALSE	FALSE	FALSE	FALSE	FALSE	NA	FALSE	NA	NA	TRUE	FALSE
AB1262	Control	44875	Male	19	NA	NA	#VALUE!	NA	NA		NA	NA	NA	NA	NA	NA	FALSE	FALSE	FALSE	FALSE	FALSE	FALSE	FALSE	FALSE	FALSE	FALSE	FALSE	FALSE	FALSE	FALSE	FALSE	FALSE	FALSE	FALSE	FALSE	FALSE	FALSE	FALSE	NA	NA	TRUE	FALSE
AB1235	Control	44533	Male	23	NA	NA	#VALUE!	NA	NA		NA	NA	NA	NA	NA	NA	FALSE	FALSE	FALSE	FALSE	FALSE	FALSE	FALSE	FALSE	FALSE	FALSE	FALSE	FALSE	FALSE	FALSE	FALSE	FALSE	FALSE	FALSE	FALSE	FALSE	FALSE	FALSE	NA	NA	TRUE	FALSE
AB1234	Control	44540	Male	26	NA	NA	#VALUE!	NA	NA		NA	NA	NA	NA	NA	NA	FALSE	FALSE	FALSE	FALSE	FALSE	FALSE	FALSE	FALSE	FALSE	FALSE	FALSE	FALSE	FALSE	FALSE	FALSE	FALSE	FALSE	FALSE	FALSE	FALSE	FALSE	FALSE	NA	NA	TRUE	FALSE
AB1181	Control	44461	Male	23	184	80	23.6295	NA	NA	NA	NA	NA	NA	NA	NA	NA	FALSE	FALSE	FALSE	FALSE	FALSE	FALSE	FALSE	FALSE	FALSE	FALSE	FALSE	FALSE	FALSE	FALSE	FALSE	FALSE	FALSE	FALSE	FALSE	FALSE	NA	FALSE	FALSE	NA	TRUE	FALSE
AB1091	Control	44490	Male	23	184	86	25.4017	NA	NA		NA	NA	NA	NA	NA	NA	FALSE	FALSE	FALSE	FALSE	FALSE	FALSE	FALSE	FALSE	FALSE	FALSE	FALSE	FALSE	FALSE	FALSE	FALSE	FALSE	FALSE	FALSE	FALSE	FALSE	NA	FALSE	NA	NA	TRUE	FALSE
AB1013	Control	44386	Male	22	175	73	23.8367	NA	NA		NA	NA	NA	NA	NA	NA	FALSE	FALSE	FALSE	FALSE	FALSE	FALSE	FALSE	FALSE	FALSE	FALSE	FALSE	FALSE	FALSE	FALSE	FALSE	FALSE	FALSE	FALSE	FALSE	FALSE	NA	FALSE	NA	NA	TRUE	FALSE
AB1003	Control	44389	Male	29	197	114	29.3746	NA	NA		NA	NA	NA	NA	NA	NA	FALSE	FALSE	FALSE	FALSE	FALSE	FALSE	FALSE	FALSE	FALSE	FALSE	FALSE	FALSE	FALSE	FALSE	FALSE	FALSE	FALSE	FALSE	FALSE	FALSE	NA	FALSE	NA	NA	TRUE	FALSE
AB1001	Control	44389	Male	23	178	78	24.6181	NA	NA		NA	NA	NA	NA	NA	NA	FALSE	FALSE	FALSE	FALSE	FALSE	FALSE	FALSE	FALSE	FALSE	FALSE	FALSE	FALSE	FALSE	FALSE	FALSE	FALSE	FALSE	FALSE	FALSE	FALSE	NA	FALSE	NA	NA	TRUE	FALSE
AB1587	COPD	44700	Female	49	162	95	36.1988	NA	NA	NA	NA	Gallensteine	NA	Psyche	Hyperthyroidism	Krampfadern, Venenthrombose, Alkoholsucht, Gelenkerkrankung, Cholesterin, Nierenbeckenentzündung	TRUE	FALSE	TRUE	FALSE	FALSE	FALSE	FALSE	TRUE	FALSE	FALSE	FALSE	FALSE	FALSE	FALSE	FALSE	FALSE	FALSE	FALSE	FALSE	FALSE	NA	FALSE	NA	NA	FALSE	TRUE
AB1482	COPD	44522	Female	63	158	48	19.2277	NA	NA	NA	NA	NA	NA	NA	NA	NA	TRUE	FALSE	FALSE	FALSE	FALSE	FALSE	FALSE	FALSE	FALSE	FALSE	FALSE	FALSE	FALSE	FALSE	FALSE	FALSE	FALSE	FALSE	FALSE	FALSE	NA	FALSE	NA	NA	FALSE	FALSE
AB1440	COPD	44628	Female	75	160	52	20.3125	NA	NA	NA	NA	NA	NA	NA	NA	Meningeom	TRUE	FALSE	FALSE	FALSE	TRUE	FALSE	FALSE	FALSE	FALSE	FALSE	FALSE	FALSE	FALSE	FALSE	FALSE	FALSE	FALSE	FALSE	FALSE	FALSE	NA	FALSE	NA	NA	FALSE	FALSE
AB1434	COPD	44642	Female	67	160	60	23.4375	NA	NA	NA	NA	NA	NA	NA	Hyperthyroidism	NA	TRUE	FALSE	FALSE	FALSE	TRUE	FALSE	FALSE	FALSE	FALSE	FALSE	FALSE	FALSE	FALSE	FALSE	FALSE	FALSE	FALSE	FALSE	FALSE	FALSE	NA	FALSE	NA	NA	FALSE	FALSE
AB1197	COPD	44431	Female	59	169	78	27.31	Asthma	NA	Myopie	NA	NA	NA	NA	NA	Krampfadern, Venenthrombose, Blutarmut	TRUE	FALSE	FALSE	FALSE	FALSE	FALSE	TRUE	FALSE	FALSE	FALSE	FALSE	FALSE	FALSE	FALSE	FALSE	FALSE	FALSE	FALSE	FALSE	TRUE	NA	FALSE	FALSE	NA	FALSE	FALSE
AB1187	COPD	44495	Female	70	165	67	24.6097	NA	NA		NA	NA	NA	NA	NA	Krampfadern, erhöhtes Cholesterin, Krebs,	TRUE	FALSE	FALSE	FALSE	TRUE	FALSE	FALSE	FALSE	FALSE	FALSE	FALSE	FALSE	FALSE	FALSE	FALSE	FALSE	FALSE	FALSE	FALSE	TRUE	NA	FALSE	NA	NA	FALSE	FALSE
AB1158	COPD	44691	Female	67	163	45	16.937	NA	NA		NA	NA	NA	NA	NA	Rheuma, Osteoporose,	TRUE	FALSE	FALSE	FALSE	FALSE	FALSE	TRUE	FALSE	FALSE	FALSE	FALSE	FALSE	FALSE	FALSE	FALSE	FALSE	FALSE	FALSE	FALSE	FALSE	NA	FALSE	NA	NA	FALSE	FALSE
AB1134	COPD	44470	Female	65	149	68	30.6293	NA	NA	NA	NA	NA	NA	NA	NA	Krampfadern, Alkoholsucht, Arthrose	TRUE	FALSE	FALSE	FALSE	FALSE	FALSE	FALSE	FALSE	FALSE	FALSE	FALSE	FALSE	FALSE	FALSE	FALSE	FALSE	FALSE	FALSE	FALSE	TRUE	NA	FALSE	FALSE	NA	FALSE	TRUE
AB1133	COPD	44426	Female	66	168	46	16.2982	NA	NA	Katarakt	NA	NA	NA	NA	Hyperthyroidism	Nierenbeckenentzüdung, Osteoporose	TRUE	FALSE	FALSE	FALSE	FALSE	FALSE	TRUE	FALSE	FALSE	FALSE	FALSE	FALSE	FALSE	FALSE	FALSE	FALSE	FALSE	FALSE	FALSE	FALSE	NA	FALSE	FALSE	NA	FALSE	FALSE
AB1132	COPD	44426	Female	65	162	85	32.3884	Asthma	NA	NA	NA	Gallensteine	NA	Psyche	Hyperthyroidism	Arthrose, Harnsäureerhöhung, Cholesterin	TRUE	FALSE	FALSE	FALSE	FALSE	FALSE	FALSE	FALSE	FALSE	FALSE	FALSE	FALSE	FALSE	FALSE	FALSE	FALSE	FALSE	FALSE	FALSE	TRUE	TRUE	FALSE	FALSE	NA	FALSE	TRUE
AB1744	COPD	44725	Male	69	165	100	36.7309	NA	NA	NA	NA	NA	NA	NA	NA	Schlaganfall, Cholesterin	TRUE	FALSE	FALSE	FALSE	FALSE	FALSE	FALSE	FALSE	FALSE	TRUE	FALSE	FALSE	FALSE	FALSE	FALSE	FALSE	TRUE	TRUE	FALSE	TRUE	TRUE	FALSE	NA	NA	FALSE	TRUE
AB1741	COPD	44723	Male	59	180	80	24.6914	NA	NA	NA	NA	NA	NA	NA	Hyperthyroidism	NA	TRUE	FALSE	FALSE	FALSE	FALSE	FALSE	FALSE	FALSE	FALSE	FALSE	FALSE	FALSE	FALSE	FALSE	FALSE	FALSE	FALSE	TRUE	FALSE	TRUE	FALSE	FALSE	NA	NA	FALSE	FALSE
AB1632	COPD	44810	Male	61	178	104	32.8241	NA	NA	NA	NA	Gallensteine	NA	NA	NA	Arthrose	TRUE	FALSE	FALSE	FALSE	FALSE	FALSE	FALSE	FALSE	FALSE	TRUE	FALSE	FALSE	FALSE	FALSE	FALSE	FALSE	TRUE	FALSE	FALSE	TRUE	FALSE	FALSE	NA	NA	FALSE	TRUE
AB1593	COPD	44700	Male	77	166	79	28.6689	NA	NA	grauer Star	NA	Magenschleim, MZU	NA	Polyneuropathie	NA	Postatakarzinom, Arthrose, Osteoporose, Blutarmut	TRUE	FALSE	TRUE	FALSE	FALSE	FALSE	FALSE	TRUE	FALSE	FALSE	FALSE	FALSE	FALSE	FALSE	FALSE	FALSE	FALSE	FALSE	FALSE	TRUE	NA	FALSE	NA	NA	FALSE	FALSE
AB1588	COPD	44733	Male	72	171	76	25.9909	NA	NA	NA	NA	Gallensteine	NA	NA	NA	NA	TRUE	FALSE	FALSE	FALSE	FALSE	FALSE	FALSE	FALSE	FALSE	FALSE	FALSE	FALSE	FALSE	FALSE	FALSE	FALSE	FALSE	FALSE	FALSE	FALSE	NA	FALSE	NA	NA	FALSE	FALSE
AB1454	COPD	44840	Male	61	166	125	45.3622	NA	NA	NA	NA	NA	NA	NA	NA	Niereninsuffizienz, Arthrose	TRUE	FALSE	FALSE	FALSE	FALSE	TRUE	TRUE	FALSE	FALSE	FALSE	FALSE	FALSE	FALSE	FALSE	FALSE	FALSE	FALSE	FALSE	FALSE	FALSE	TRUE	FALSE	NA	NA	FALSE	TRUE
AB1438	COPD	44621	Male	66	177	82	26.1738	NA	NA	NA	NA	NA	NA	NA	NA	Darmkrebs	TRUE	FALSE	FALSE	FALSE	FALSE	FALSE	FALSE	FALSE	FALSE	FALSE	FALSE	FALSE	FALSE	FALSE	FALSE	FALSE	FALSE	FALSE	FALSE	TRUE	NA	FALSE	NA	NA	FALSE	FALSE
AB1436	COPD	44621	Male	82	181	82	25.0298	NA	NA	NA	NA	NA	NA	NA	NA	Schlaganfall, Prostatakarzinom, Blasenkarzinom	TRUE	FALSE	FALSE	FALSE	TRUE	FALSE	FALSE	FALSE	FALSE	FALSE	FALSE	FALSE	FALSE	FALSE	FALSE	FALSE	FALSE	FALSE	FALSE	TRUE	NA	FALSE	NA	NA	FALSE	FALSE
AB1200	COPD	44420	Male	66	189	111	31.0742	NA	NA	NA	NA	Gallensteine	NA	NA	Hyperthyroidism	NA	TRUE	FALSE	FALSE	FALSE	TRUE	TRUE	FALSE	FALSE	FALSE	FALSE	FALSE	FALSE	FALSE	FALSE	FALSE	FALSE	FALSE	FALSE	FALSE	TRUE	NA	FALSE	FALSE	NA	FALSE	TRUE
AB1191	COPD	44461	Male	63	157	43	17.4449	NA	NA		NA	NA	NA	NA	NA	Krebs,	TRUE	FALSE	FALSE	FALSE	TRUE	FALSE	FALSE	FALSE	FALSE	FALSE	FALSE	FALSE	FALSE	FALSE	FALSE	FALSE	FALSE	FALSE	FALSE	FALSE	NA	FALSE	NA	NA	FALSE	FALSE
AB1188	COPD	44466	Male	83	170	78	26.9896	NA	NA	NA	NA	NA	NA	NA	NA	NA	TRUE	FALSE	FALSE	FALSE	TRUE	FALSE	FALSE	FALSE	FALSE	FALSE	FALSE	FALSE	FALSE	FALSE	FALSE	FALSE	FALSE	FALSE	FALSE	TRUE	NA	FALSE	FALSE	NA	FALSE	FALSE
AB1122	COPD	44452	Male	63	170	70	24.2215	NA	NA	Katarakt	NA	Gallensteine	NA	NA	NA	Alkoholsucht, Beine, Cholesterin	TRUE	FALSE	FALSE	FALSE	TRUE	FALSE	FALSE	FALSE	FALSE	FALSE	FALSE	FALSE	FALSE	FALSE	FALSE	FALSE	FALSE	FALSE	FALSE	FALSE	NA	FALSE	FALSE	NA	FALSE	FALSE
AB1120	COPD	44453	Male	63	170	70	24.2215	NA	NA		NA	NA	NA	NA	NA	Krebs,	TRUE	FALSE	FALSE	FALSE	TRUE	FALSE	TRUE	FALSE	FALSE	FALSE	FALSE	FALSE	FALSE	FALSE	FALSE	FALSE	FALSE	FALSE	FALSE	FALSE	NA	FALSE	NA	NA	FALSE	FALSE
AB1104	COPD	44490	Male	59	168	61	21.6128	NA	NA		NA	Magenschleim,	NA	NA	NA	NA	TRUE	FALSE	FALSE	FALSE	FALSE	FALSE	FALSE	FALSE	FALSE	FALSE	FALSE	FALSE	FALSE	FALSE	FALSE	FALSE	FALSE	FALSE	FALSE	FALSE	NA	FALSE	NA	NA	FALSE	FALSE
AB1056	COPD	44403	Male	61	178	91	28.7211	NA	NA	25% Sehkraft rechts	NA	Magenschleim	NA	NA	NA	Cholesterin, Gelenkerkrankung, Alkoholsucht	TRUE	FALSE	FALSE	FALSE	FALSE	FALSE	FALSE	TRUE	FALSE	FALSE	FALSE	FALSE	FALSE	FALSE	FALSE	FALSE	FALSE	FALSE	FALSE	FALSE	NA	FALSE	FALSE	NA	FALSE	FALSE
AB1048	COPD	44403	Male	48	172	71	23.9995	Asthma	NA	Myopie	NA	NA	NA	NA	NA	Osteoporose, Hodenkrebs	TRUE	FALSE	FALSE	FALSE	FALSE	TRUE	TRUE	FALSE	FALSE	FALSE	FALSE	FALSE	FALSE	FALSE	FALSE	FALSE	FALSE	FALSE	FALSE	FALSE	NA	FALSE	FALSE	NA	FALSE	FALSE

## Sheet: Comparison2
ID	Group	Date	Sex	Age	Height	Weight	BMI	Other.Disease.Respiratory	Other.Disease.Oral	Other.Disease.Eyes	Other.Disease.Heart	Other.Disease.Digestion	Other.Disease.Skin	Other.Disease.Neural	Other.Disease.Metabolic.Disease	Other.Disease	COPD	Cystic.Fibrosis	Idiopathic.Pulmonary.Fibrosis	Sarcoidosis	Lung.Cancer	Caries	Parodontitis	Dry.Eye	Aniridia	Cholangitis	Colitis	Ascites	Acne.Inversa	Folliculitis.Decalvans	Multiple.Sclerosis	Parkinson.s.Disease	Coronary.Artery.Disease	Heart.Failure	Atrial.Fibrillation	Hypertension	Diabetes.Mellitus	Athlete	Strength.Athlete	Stamina.Athlete	Healthy.Control	Obesity	Reads	duprate
AB1105	BAL	44624	Male	41	177	90	28.7274	NA	NA	NA	NA	Pankreasinsuffizienz,Magenschleim,	NA	NA	NA		FALSE	TRUE	FALSE	FALSE	FALSE	FALSE	FALSE	FALSE	FALSE	FALSE	FALSE	FALSE	FALSE	FALSE	FALSE	FALSE	FALSE	FALSE	FALSE	FALSE	NA	FALSE	NA	NA	FALSE	FALSE	43455890	14.2113
AB1118	BAL	44532	Male	NA	NA	NA	#VALUE!	NA	NA	NA	NA	NA	NA	NA	NA	NA	FALSE	FALSE	FALSE	FALSE	FALSE	FALSE	FALSE	FALSE	FALSE	FALSE	FALSE	FALSE	FALSE	FALSE	FALSE	FALSE	FALSE	FALSE	FALSE	FALSE	NA	TRUE	FALSE	NA	FALSE	FALSE	43126438	19.3863
AB1120	BAL	44453	Male	63	170	70	24.2215	NA	NA	NA	NA	NA	NA	NA	NA	Krebs,	TRUE	FALSE	FALSE	FALSE	TRUE	FALSE	TRUE	FALSE	FALSE	FALSE	FALSE	FALSE	FALSE	FALSE	FALSE	FALSE	FALSE	FALSE	FALSE	FALSE	NA	FALSE	NA	NA	FALSE	FALSE	19785416	16.5715
AB1168	BAL	44481	Female	67	172	74	25.0135	NA	NA	NA	NA	NA	NA	Psyche,	NA	erhöhtes Cholesterin, Krebs,	FALSE	FALSE	FALSE	FALSE	TRUE	FALSE	FALSE	FALSE	FALSE	FALSE	FALSE	FALSE	FALSE	FALSE	FALSE	FALSE	FALSE	FALSE	FALSE	FALSE	NA	FALSE	NA	NA	FALSE	FALSE	14850358	30.8323
AB1183	BAL	44488	Male	65	174	68	22.46	NA	NA	NA	NA	NA	NA	NA	Hyperthyroidismus	Blutarmut, Krebs,	FALSE	FALSE	FALSE	FALSE	TRUE	FALSE	FALSE	FALSE	FALSE	FALSE	FALSE	FALSE	FALSE	FALSE	FALSE	FALSE	FALSE	FALSE	FALSE	FALSE	NA	FALSE	NA	NA	FALSE	FALSE	38051816	23.1049
AB1187	BAL	44495	Female	70	165	67	24.6097	NA	NA	NA	NA	NA	NA	NA	NA	Krampfadern, erhöhtes Cholesterin, Krebs,	TRUE	FALSE	FALSE	FALSE	TRUE	FALSE	FALSE	FALSE	FALSE	FALSE	FALSE	FALSE	FALSE	FALSE	FALSE	FALSE	FALSE	FALSE	FALSE	TRUE	NA	FALSE	NA	NA	FALSE	FALSE	37143606	22.7016
AB1190	BAL	22449	Male	60	177	100	31.9193	NA	NA	NA	NA	NA	NA	NA	NA	Blutarmut, Krebs, Rheuma, Arthrose,	FALSE	FALSE	FALSE	FALSE	TRUE	FALSE	FALSE	NA	FALSE	FALSE	FALSE	NA	FALSE	FALSE	FALSE	FALSE	FALSE	FALSE	FALSE	FALSE	NA	FALSE	NA	NA	FALSE	TRUE	1553502	20.8718
AB1191	BAL	44461	Male	63	157	43	17.4449	NA	NA	NA	NA	NA	NA	NA	NA	Krebs,	TRUE	FALSE	FALSE	FALSE	TRUE	FALSE	FALSE	FALSE	FALSE	FALSE	FALSE	FALSE	FALSE	FALSE	FALSE	FALSE	FALSE	FALSE	FALSE	FALSE	NA	FALSE	NA	NA	FALSE	FALSE	40826058	21.2909
AB1192	BAL	44467	Female	77	176	70	22.5981	NA	NA	NA	NA	NA	NA	NA	NA	Krebs,	FALSE	FALSE	FALSE	FALSE	TRUE	FALSE	FALSE	FALSE	FALSE	FALSE	FALSE	FALSE	FALSE	FALSE	FALSE	FALSE	FALSE	FALSE	FALSE	FALSE	NA	FALSE	NA	NA	FALSE	FALSE	33734278	22.6089
AB836	BAL	44411	Male	63	171	62	21.2031	NA	NA	NA	NA	NA	NA	NA	NA	NA	FALSE	FALSE	FALSE	FALSE	TRUE	FALSE	FALSE	FALSE	FALSE	FALSE	FALSE	FALSE	FALSE	FALSE	FALSE	FALSE	FALSE	FALSE	FALSE	FALSE	NA	FALSE	NA	NA	FALSE	FALSE	44217536	21.5515
AB905	BAL	44383	Male	67	190	95	26.3158	NA	NA	NA	NA	NA	NA	NA	NA	Schlaganfall	FALSE	FALSE	FALSE	FALSE	TRUE	FALSE	FALSE	FALSE	FALSE	FALSE	FALSE	FALSE	FALSE	FALSE	FALSE	FALSE	FALSE	FALSE	FALSE	TRUE	NA	FALSE	NA	NA	FALSE	FALSE	40970752	16.2638
