# Supplementary material for: Comparative metagenomic analysis on COPD and health control samples reveals taxonomic and functional motifs
Source: Front Microbiol. 2025 Nov 26;16:1636322. doi: 10.3389/fmicb.2025.1636322 (PMC12689518; doi:10.3389/fmicb.2025.1636322)
Supplement: Supplementary file 3 [file Table_2.xlsx]

## Sheet: significant_results
feature	metadata	value	coef	stderr	N	N.not.0	pval	qval
s__Veillonella_rogosae	Group	COPD	-6.1671	1.13491	58	41	1.2411e-06	0.000348749
s__Lachnospiraceae_bacterium_oral_taxon_096	Group	COPD	-4.97	1.51611	58	24	0.00179874	0.0239432
s__Neisseria_subflava	Group	COPD	-4.6005	1.48846	58	46	0.003108	0.0292965
s__GGB3886_SGB5269	Group	COPD	-4.47176	1.18263	58	20	0.000381117	0.00823799
s__Schaalia_SGB17168	Group	COPD	-4.43112	1.4349	58	30	0.00313199	0.0292965
s__Peptostreptococcus_SGB749	Group	COPD	-4.11877	1.20074	58	35	0.00113919	0.017784
s__Oribacterium_parvum	Group	COPD	-3.91728	0.922927	58	31	8.32173e-05	0.00351007
s__Eubacterium_sulci	Group	COPD	-3.77629	0.887829	58	37	8.07351e-05	0.00351007
s__Selenomonas_SGB5880	Group	COPD	-3.73938	1.01164	58	46	0.000499078	0.00960964
s__TM7_phylum_sp_oral_taxon_352	Group	COPD	-3.73908	1.29036	58	46	0.00535613	0.0418075
s__Haemophilus_sputorum	Group	COPD	-3.60348	0.923138	58	27	0.000257054	0.00656657
s__GGB3883_SGB5266	Group	COPD	-3.56377	1.34579	58	35	0.0104963	0.0589891
s__Veillonella_tobetsuensis	Group	COPD	-3.53975	0.927154	58	15	0.000338906	0.00793606
s__Oribacterium_SGB5287	Group	COPD	-3.53855	0.883751	58	20	0.00018517	0.00537116
s__Streptococcus_australis	Group	COPD	-3.41624	0.928217	58	39	0.000524796	0.00960964
s__Lachnoanaerobaculum_sp_ICM7	Group	COPD	-3.3625	1.06851	58	29	0.00264333	0.0285683
s__Haemophilus_parahaemolyticus	Group	COPD	-3.31265	1.15682	58	21	0.00588463	0.0423995
s__Solobacterium_SGB6829	Group	COPD	-3.17934	1.10671	58	46	0.00573768	0.0423995
s__Actinomyces_sp_ICM47	Group	COPD	-3.14923	1.15607	58	46	0.00858519	0.05267
s__Prevotella_vespertina	Group	COPD	-3.11901	1.05623	58	26	0.00459298	0.0368751
s__Leptotrichia_wadei	Group	COPD	-3.04065	1.10715	58	38	0.00808839	0.05267
s__Fusobacterium_periodonticum	Group	COPD	-2.88402	1.09289	58	34	0.0107517	0.0592395
s__Schaalia_odontolytica	Group	COPD	-2.72895	1.12882	58	46	0.0189064	0.0856591
s__GGB4936_SGB6889	Group	COPD	-2.70703	0.853145	58	16	0.0024502	0.0275402
s__Prevotella_nanceiensis	Group	COPD	-2.60375	1.18629	58	33	0.0323361	0.109475
s__Candidatus_Absconditabacteria_unclassified_SGB6894	Group	COPD	-2.60352	0.833444	58	15	0.00282601	0.0292965
s__TM7_phylum_sp_oral_taxon_351	Group	COPD	-2.56796	0.990726	58	27	0.0121478	0.0656447
s__GGB12441_SGB19290	Group	COPD	-2.52931	0.986533	58	21	0.0130634	0.0679779
s__Catonella_massiliensis	Group	COPD	-2.51399	0.718299	58	32	0.000920532	0.0152159
s__Mogibacterium_diversum	Group	COPD	-2.50182	1.07873	58	49	0.0240557	0.0946188
s__Actinomyces_bouchesdurhonensis	Group	COPD	-2.48254	1.0944	58	26	0.02718	0.100522
s__Prevotella_sp_HJM029	Group	COPD	-2.40733	0.895243	58	18	0.0094231	0.0540386
s__Oribacterium_sinus	Group	COPD	-2.35351	1.13231	58	50	0.0422574	0.129069
s__Schaalia_SGB17157	Group	COPD	-2.35093	1.29186	58	32	0.0741354	0.191432
s__GGB18703_SGB19793	Group	COPD	-2.26829	0.812425	58	18	0.00715283	0.0490231
s__Eubacterium_brachy	Group	COPD	-2.21072	1.20599	58	37	0.0721031	0.189355
s__Leptotrichia_sp_oral_taxon_215	Group	COPD	-2.21038	1.00493	58	37	0.0319846	0.109475
s__Prevotella_jejuni	Group	COPD	-2.13428	1.11099	58	27	0.0598188	0.162696
s__Schleiferilactobacillus_harbinensis	Group	COPD	-2.10991	0.935917	58	11	0.0281031	0.101295
s__GGB12763_SGB19797	Group	COPD	-2.09396	0.641495	58	15	0.00187456	0.0239432
s__Actinomyces_SGB17132	Group	COPD	-1.97965	0.846245	58	47	0.0229108	0.0933033
s__Cutibacterium_acnes	Group	COPD	-1.96727	0.985424	58	19	0.0507641	0.147059
s__SR1_bacterium_human_oral_taxon_HOT_345	Group	COPD	-1.89496	0.831492	58	19	0.0265009	0.100522
s__Leptotrichia_sp_oral_taxon_221	Group	COPD	-1.88241	0.689627	58	21	0.0084593	0.05267
s__Prevotella_pallens	Group	COPD	-1.85962	0.952061	58	41	0.0557926	0.155225
s__Prevotellaceae_bacterium_Marseille_P2826	Group	COPD	-1.84742	0.766177	58	7	0.0192047	0.0856591
s__GGB3887_SGB5270	Group	COPD	-1.81703	0.673711	58	27	0.0092249	0.0540041
s__Prevotella_melaninogenica	Group	COPD	-1.80859	0.922712	58	48	0.0549691	0.154463
s__Streptococcus_infantis	Group	COPD	-1.65292	0.547259	58	49	0.00379931	0.0333627
s__Streptococcus_rubneri	Group	COPD	-1.62294	0.755658	58	10	0.0360786	0.118801
s__Leptotrichia_sp_oral_taxon_218	Group	COPD	-1.62055	0.651023	58	12	0.0157993	0.076545
s__GGB9835_SGB15485	Group	COPD	-1.6102	0.626372	58	17	0.0128352	0.0679779
s__Prevotella_shahii	Group	COPD	-1.59035	0.671786	58	9	0.0213964	0.0933033
s__Liquorilactobacillus_vini	Group	COPD	-1.57047	0.736158	58	10	0.0372928	0.119083
s__GGB1144_SGB1469	Group	COPD	-1.52535	0.789669	58	13	0.0584705	0.161081
s__Solobacterium_SGB6834	Group	COPD	-1.50799	0.743953	58	16	0.0474344	0.1406
s__Xanthomonas_massiliensis	Group	COPD	-1.498	0.719693	58	17	0.0419778	0.129069
s__Campylobacter_showae	Group	COPD	-1.49711	0.680821	58	19	0.0320259	0.109475
s__GGB4721_SGB6537	Group	COPD	-1.29489	0.559105	58	7	0.024244	0.0946188
s__Acetobacter_aceti	Group	COPD	-1.24693	0.511655	58	10	0.0180101	0.0829648
s__Enterobacter_oligotrophicus	Group	COPD	-1.23119	0.522744	58	8	0.0220396	0.0933033
s__Acetobacter_senegalensis	Group	COPD	-1.18343	0.504978	58	7	0.022678	0.0933033
s__Haemophilus_pittmaniae	Group	COPD	-1.12378	0.499723	58	7	0.0284778	0.101295
s__GGB12785_SGB19824	Group	COPD	-1.06166	0.369087	58	11	0.00567982	0.0423995
s__GGB70946_SGB95408	Group	COPD	-1.05365	0.428574	58	8	0.0170697	0.0799432
s__Selenomonas_SGB5900	Group	COPD	-0.991305	0.388592	58	11	0.0135006	0.068976
s__GGB4538_SGB6256	Group	COPD	-0.93458	0.415575	58	15	0.0284719	0.101295
s__Aggregatibacter_aphrophilus	Group	COPD	-0.885849	0.467822	58	6	0.0634539	0.169815
s__GGB49401_SGB69314	Group	COPD	-0.808287	0.377505	58	6	0.03663	0.118801
s__Naganishia_albida	Group	COPD	-0.751085	0.319604	58	7	0.0223205	0.0933033
s__Lentilactobacillus_buchneri	Group	COPD	-0.722038	0.346593	58	7	0.0418063	0.129069
s__Prevotella_scopos	Group	COPD	-0.664712	0.362133	58	6	0.0717363	0.189355
s__Oribacterium_SGB96555	Group	COPD	-0.612482	0.286296	58	7	0.0367819	0.118801
s__GGB12788_SGB19838	Group	COPD	0.464351	0.230069	58	8	0.0483586	0.14155
s__Candidatus_Nanosynbacter_SGB19893	Group	COPD	0.583512	0.234375	58	8	0.0157826	0.076545
s__Eikenella_halliae	Group	COPD	0.758566	0.385604	58	7	0.0541199	0.153613
s__Eubacterium_nodatum	Group	COPD	0.845933	0.467993	58	6	0.0760443	0.192509
s__Selenomonas_infelix	Group	COPD	0.849787	0.502379	58	7	0.0962947	0.233266
s__Porphyromonas_sp_oral_taxon_278	Group	COPD	0.887622	0.503806	58	7	0.0835556	0.205957
s__Arachnia_propionica	Group	COPD	0.958847	0.45333	58	14	0.0388824	0.122764
s__Parascardovia_denticolens	Group	COPD	1.09455	0.366836	58	7	0.00421307	0.0348198
s__Streptococcus_parasanguinis	Group	COPD	1.1053	0.607637	58	56	0.0742565	0.191432
s__Atopobium_sp_oral_taxon_416	Group	COPD	1.19679	0.473546	58	6	0.0143449	0.0719804
s__Eikenella_corrodens	Group	COPD	1.20285	0.692219	58	20	0.0877648	0.214451
s__Capnocytophaga_ochracea	Group	COPD	1.23164	0.552693	58	12	0.0298843	0.104969
s__Leptotrichia_sp_oral_taxon_212	Group	COPD	1.23279	0.571492	58	9	0.0353012	0.118091
s__Campylobacter_SGB19316	Group	COPD	1.2646	0.549582	58	8	0.0251362	0.0967571
s__GGB4299_SGB5872	Group	COPD	1.37501	0.759971	58	14	0.0757744	0.192509
s__Selenomonas_felix	Group	COPD	1.41944	0.700594	58	19	0.047534	0.1406
s__Streptococcus_oralis	Group	COPD	1.55293	0.809661	58	47	0.0602147	0.162696
s__Rothia_mucilaginosa	Group	COPD	1.55437	0.488285	58	58	0.00237757	0.0275402
s__Limosilactobacillus_fermentum	Group	COPD	1.59204	0.567697	58	8	0.00691681	0.0485906
s__Candidatus_Saccharibacteria_unclassified_SGB19846	Group	COPD	1.63893	0.827433	58	22	0.0525395	0.150649
s__Capnocytophaga_SGB2480	Group	COPD	1.72174	0.731918	58	8	0.0221945	0.0933033
s__Lactobacillus_gasseri	Group	COPD	1.80618	0.412791	58	12	5.33508e-05	0.00351007
s__Atopobium_sp_oral_taxon_199	Group	COPD	1.82863	0.540939	58	9	0.00132427	0.0195852
s__Propionibacterium_acidifaciens	Group	COPD	1.87859	0.609232	58	14	0.00317326	0.0292965
s__Mogibacterium_timidum	Group	COPD	1.92096	1.07608	58	23	0.0796528	0.198075
s__Haemophilus_parainfluenzae	Group	COPD	1.93969	0.630358	58	16	0.003232	0.0292965
s__Granulicatella_adiacens	Group	COPD	2.09348	0.648529	58	31	0.00208552	0.0254796
s__Rothia_SGB49305	Group	COPD	2.11904	1.18361	58	50	0.0788092	0.197727
s__Lancefieldella_rimae	Group	COPD	2.18843	0.790842	58	31	0.00764792	0.0511682
s__Actinomyces_oris	Group	COPD	2.25851	0.995691	58	44	0.0271875	0.100522
s__Neisseria_elongata	Group	COPD	2.44018	1.19543	58	24	0.0459482	0.138833
s__Bifidobacterium_dentium	Group	COPD	2.46422	0.823054	58	13	0.00409318	0.0348198
s__Schaalia_meyeri	Group	COPD	2.52103	0.928765	58	28	0.00880958	0.05267
s__Abiotrophia_defectiva	Group	COPD	2.62801	0.62132	58	22	8.74394e-05	0.00351007
s__Streptococcus_mutans	Group	COPD	2.64285	1.06556	58	14	0.0161622	0.076976
s__Actinomyces_israelii	Group	COPD	2.88629	1.06045	58	16	0.00863819	0.05267
s__Streptococcus_cristatus	Group	COPD	2.98751	1.28884	58	27	0.0241276	0.0946188
s__Alloscardovia_omnicolens	Group	COPD	3.08058	0.840043	58	15	0.000547168	0.00960964
s__Cryptobacterium_curtum	Group	COPD	3.08377	0.772035	58	14	0.000191144	0.00537116
s__Streptococcus_anginosus	Group	COPD	3.1495	0.960703	58	31	0.00179763	0.0239432
s__Scardovia_wiggsiae	Group	COPD	3.16571	0.76235	58	18	0.000113233	0.00397731
s__Streptococcus_gordonii	Group	COPD	3.88911	0.863061	58	30	3.40686e-05	0.00351007
s__Veillonella_parvula	Group	COPD	3.93569	0.895537	58	51	4.99536e-05	0.00351007
