# Supplementary material for: Comparative metagenomic analysis on COPD and health control samples reveals taxonomic and functional motifs
Source: Front Microbiol. 2025 Nov 26;16:1636322. doi: 10.3389/fmicb.2025.1636322 (PMC12689518; doi:10.3389/fmicb.2025.1636322)
Supplement: Supplementary file 4 [file Table_3.xlsx]

## Sheet: significant_results
feature	metadata	value	coef	stderr	N	N.not.0	pval	qval
g__GGB3886	Group	COPD	-4.47176	1.18263	58	20	0.000381117	0.00884191
g__Lachnospiraceae_unclassified	Group	COPD	-4.31167	1.29388	58	28	0.00153034	0.0177639
g__Candidatus_Saccharibacteria_unclassified	Group	COPD	-3.63915	1.10641	58	52	0.00174085	0.0177639
g__Peptostreptococcus	Group	COPD	-3.60731	1.17112	58	42	0.00320354	0.0185805
g__Candidatus_Absconditabacteria_unclassified	Group	COPD	-3.5202	0.960936	58	25	0.000553885	0.00917867
g__Eubacteriales_Family_XIII_Incertae_Sedis_unclassified	Group	COPD	-3.30255	1.05305	58	51	0.00272675	0.0185805
g__GGB18703	Group	COPD	-2.97938	0.931075	58	25	0.00226484	0.0177639
g__GGB12785	Group	COPD	-2.95393	0.920978	58	33	0.00221592	0.0177639
g__Mogibacterium	Group	COPD	-2.84374	0.975475	58	54	0.00510227	0.0269029
g__GGB4936	Group	COPD	-2.70703	0.853145	58	16	0.0024502	0.0177639
g__Catonella	Group	COPD	-2.5357	0.721817	58	32	0.000884412	0.012824
g__GGB12441	Group	COPD	-2.52931	0.986533	58	21	0.0130634	0.0561241
g__Leptotrichia	Group	COPD	-2.36437	0.94916	58	48	0.0157283	0.0651602
g__Neisseria	Group	COPD	-2.34364	1.21152	58	52	0.0581151	0.137579
g__Schleiferilactobacillus	Group	COPD	-2.11074	0.936258	58	11	0.0280984	0.0931261
g__GGB12763	Group	COPD	-2.09396	0.641495	58	15	0.00187456	0.0177639
g__Oribacterium	Group	COPD	-2.09226	1.05616	58	53	0.0525096	0.126898
g__Solobacterium	Group	COPD	-2.04582	1.12966	58	49	0.0755051	0.167296
g__Lachnoanaerobaculum	Group	COPD	-1.95508	0.959533	58	44	0.0463326	0.124913
g__Selenomonas	Group	COPD	-1.93908	0.741017	58	55	0.011391	0.0528541
g__Fusobacterium	Group	COPD	-1.93536	0.887026	58	45	0.0333334	0.101755
g__Cutibacterium	Group	COPD	-1.92003	0.999603	58	19	0.0598542	0.138862
g__Prevotellaceae_unclassified	Group	COPD	-1.84742	0.766177	58	7	0.0192047	0.0718628
g__GGB3887	Group	COPD	-1.81703	0.673711	58	27	0.0092249	0.044587
g__Prevotella	Group	COPD	-1.78097	0.897525	58	56	0.0521301	0.126898
g__GGB3883	Group	COPD	-1.63052	0.815866	58	43	0.0505249	0.126898
g__GGB9835	Group	COPD	-1.6102	0.626372	58	17	0.0128352	0.0561241
g__Liquorilactobacillus	Group	COPD	-1.57047	0.736158	58	10	0.0372928	0.108149
g__Xanthomonas	Group	COPD	-1.498	0.719693	58	17	0.0419778	0.115939
g__Acetobacter	Group	COPD	-1.39043	0.568852	58	10	0.0176882	0.0683944
g__GGB4721	Group	COPD	-1.29489	0.559105	58	7	0.024244	0.0827147
g__Enterobacter	Group	COPD	-1.23119	0.522744	58	8	0.0220396	0.0784599
g__GGB4533	Group	COPD	-1.20863	0.545445	58	14	0.0307832	0.0991904
g__GGB4538	Group	COPD	-1.11555	0.633868	58	22	0.083885	0.180197
g__GGB70946	Group	COPD	-1.05365	0.428574	58	8	0.0170697	0.0682789
g__Campylobacter	Group	COPD	-1.00514	0.556837	58	54	0.0764371	0.167296
g__Actinomyces	Group	COPD	-0.886038	0.527711	58	58	0.09872	0.20821
g__GGB49401	Group	COPD	-0.808287	0.377505	58	6	0.03663	0.108149
g__Naganishia	Group	COPD	-0.751085	0.319604	58	7	0.0223205	0.0784599
g__Lentilactobacillus	Group	COPD	-0.722038	0.346593	58	7	0.0418063	0.115939
g__GGB12788	Group	COPD	0.464351	0.230069	58	8	0.0483586	0.124913
g__Parascardovia	Group	COPD	1.09455	0.366836	58	7	0.00421307	0.0232722
g__GGB4299	Group	COPD	1.37501	0.759971	58	14	0.0757744	0.167296
g__Lactobacillus	Group	COPD	1.40248	0.343166	58	12	0.000140878	0.00544729
g__Rothia	Group	COPD	1.43238	0.46295	58	58	0.00307913	0.0185805
g__Eikenella	Group	COPD	1.4537	0.720584	58	22	0.0484575	0.124913
g__Propionibacterium	Group	COPD	1.8807	0.610192	58	14	0.00318586	0.0185805
g__Limosilactobacillus	Group	COPD	1.91099	0.599346	58	9	0.00234208	0.0177639
g__Atopobium	Group	COPD	2.40015	0.538695	58	13	4.05686e-05	0.00267743
g__Olsenella	Group	COPD	2.44943	1.12031	58	29	0.032983	0.101755
g__Alloscardovia	Group	COPD	3.08058	0.840043	58	15	0.000547168	0.00917867
g__Cryptobacterium	Group	COPD	3.08377	0.772035	58	14	0.000191144	0.00554319
g__Scardovia	Group	COPD	3.29184	0.745123	58	18	4.61626e-05	0.00267743
g__Abiotrophia	Group	COPD	3.3575	1.05	58	28	0.00228015	0.0177639
g__Bifidobacterium	Group	COPD	3.83084	1.37739	58	24	0.00736415	0.0371409
