# Supplementary material for: Comparative metagenomic analysis on COPD and health control samples reveals taxonomic and functional motifs
Source: Front Microbiol. 2025 Nov 26;16:1636322. doi: 10.3389/fmicb.2025.1636322 (PMC12689518; doi:10.3389/fmicb.2025.1636322)
Supplement: Supplementary file 5 [file Table_4.xlsx]

## Sheet: significant_results
feature	metadata	value	coef	stderr	N	N.not.0	pval	qval
PWY.5497..purine.nucleobases.degradation.II..anaerobic.	Group	COPD	2.30835	0.53247	58	45	6.12083e-05	0.0211781
PWY.6470..peptidoglycan.biosynthesis.V...beta..lactam.resistance.	Group	COPD	1.46615	0.432151	58	17	0.00127634	0.0368011
PWY.7196..superpathway.of.pyrimidine.ribonucleosides.salvage	Group	COPD	1.31637	0.49474	58	9	0.0101534	0.166362
PWY.4984..urea.cycle	Group	COPD	1.11669	0.544509	58	46	0.0449749	0.225526
PWY.5675..nitrate.reduction.V..assimilatory.	Group	COPD	1.04905	0.376609	58	58	0.00727953	0.139929
P125.PWY..superpathway.of..R.R..butanediol.biosynthesis	Group	COPD	1.02266	0.402641	58	58	0.0138914	0.166362
PWY.7392..taxadiene.biosynthesis..engineered.	Group	COPD	0.964374	0.297292	58	58	0.00199057	0.0430461
PWY.7209..superpathway.of.pyrimidine.ribonucleosides.degradation	Group	COPD	0.917595	0.333228	58	9	0.00793169	0.14444
PWY.6292..superpathway.of.L.cysteine.biosynthesis..mammalian.	Group	COPD	0.884583	0.347724	58	58	0.0137481	0.166362
PWY.6859..all.trans.farnesol.biosynthesis	Group	COPD	0.872831	0.256033	58	58	0.00121464	0.0368011
PWY.6612..superpathway.of.tetrahydrofolate.biosynthesis	Group	COPD	0.76979	0.381576	58	57	0.0484567	0.236141
FOLSYN.PWY..superpathway.of.tetrahydrofolate.biosynthesis.and.salvage	Group	COPD	0.747624	0.354699	58	57	0.0395402	0.216829
PWY.5121..superpathway.of.geranylgeranyl.diphosphate.biosynthesis.II..via.MEP.	Group	COPD	0.733623	0.210067	58	58	0.00094225	0.0368011
POLYISOPRENSYN.PWY..polyisoprenoid.biosynthesis..E..coli.	Group	COPD	0.71862	0.209329	58	58	0.00112963	0.0368011
PWY.4702..phytate.degradation.I	Group	COPD	0.690741	0.230462	58	10	0.00405632	0.082558
P124.PWY..Bifidobacterium.shunt	Group	COPD	0.659119	0.335031	58	56	0.0541053	0.243123
PWY.5030..L.histidine.degradation.III	Group	COPD	0.562264	0.286928	58	58	0.0550267	0.244093
PANTO.PWY..phosphopantothenate.biosynthesis.I	Group	COPD	0.548468	0.244565	58	58	0.0288972	0.192393
PWY.5100..pyruvate.fermentation.to.acetate.and.lactate.II	Group	COPD	0.491226	0.130732	58	58	0.000411059	0.0368011
HEME.BIOSYNTHESIS.II..heme.b.biosynthesis.I..aerobic.	Group	COPD	0.489182	0.211832	58	58	0.0246394	0.185331
P41.PWY..pyruvate.fermentation.to.acetate.and..S..lactate.I	Group	COPD	0.484598	0.129123	58	58	0.000416998	0.0368011
PWY.6122..5.aminoimidazole.ribonucleotide.biosynthesis.II	Group	COPD	0.454415	0.132529	58	58	0.00114405	0.0368011
PWY.6277..superpathway.of.5.aminoimidazole.ribonucleotide.biosynthesis	Group	COPD	0.454415	0.132529	58	58	0.00114405	0.0368011
PWY.6121..5.aminoimidazole.ribonucleotide.biosynthesis.I	Group	COPD	0.44921	0.129233	58	58	0.000990692	0.0368011
PWY.7234..inosine.5..phosphate.biosynthesis.III	Group	COPD	0.442501	0.125259	58	58	0.000832205	0.0368011
PWY.7198..pyrimidine.deoxyribonucleotides.de.novo.biosynthesis.IV	Group	COPD	0.442493	0.213798	58	58	0.0431076	0.219342
UDPNAGSYN.PWY..UDP.N.acetyl.D.glucosamine.biosynthesis.I	Group	COPD	0.43793	0.125647	58	58	0.000962489	0.0368011
PWY.6124..inosine.5..phosphate.biosynthesis.II	Group	COPD	0.392872	0.119911	58	58	0.00180813	0.0423008
PWY.6123..inosine.5..phosphate.biosynthesis.I	Group	COPD	0.390205	0.11927	58	58	0.00183385	0.0423008
PWY.702..L.methionine.biosynthesis.II	Group	COPD	0.383998	0.162727	58	58	0.0217968	0.184533
PWY.I9..L.cysteine.biosynthesis.VI..from.L.methionine.	Group	COPD	0.341377	0.147597	58	58	0.0244259	0.185331
PWY.6151..S.adenosyl.L.methionine.salvage.I	Group	COPD	0.339973	0.128177	58	58	0.0103789	0.166362
PWY.5686..UMP.biosynthesis.I	Group	COPD	0.336298	0.129296	58	58	0.011868	0.166362
PWY.7791..UMP.biosynthesis.III	Group	COPD	0.336043	0.135316	58	58	0.0160341	0.166362
HSERMETANA.PWY..L.methionine.biosynthesis.III	Group	COPD	0.33112	0.148673	58	58	0.0299735	0.192393
PWY.2941..L.lysine.biosynthesis.II	Group	COPD	0.330147	0.15898	58	58	0.0424334	0.219342
PWY.7790..UMP.biosynthesis.II	Group	COPD	0.330037	0.131705	58	58	0.0151475	0.166362
PWY.7111..pyruvate.fermentation.to.isobutanol..engineered.	Group	COPD	0.317277	0.125548	58	58	0.0143503	0.166362
PWY.5103..L.isoleucine.biosynthesis.III	Group	COPD	0.310862	0.13113	58	58	0.0212241	0.184533
COMPLETE.ARO.PWY..superpathway.of.aromatic.amino.acid.biosynthesis	Group	COPD	0.306388	0.128759	58	58	0.020765	0.184533
ILEUSYN.PWY..L.isoleucine.biosynthesis.I..from.threonine.	Group	COPD	0.305462	0.129971	58	58	0.0223109	0.184533
PWY.6936..seleno.amino.acid.biosynthesis..plants.	Group	COPD	0.299946	0.124273	58	58	0.0190912	0.183487
PWY.6629..superpathway.of.L.tryptophan.biosynthesis	Group	COPD	0.296141	0.132585	58	58	0.0295218	0.192393
BRANCHED.CHAIN.AA.SYN.PWY..superpathway.of.branched.chain.amino.acid.biosynthesis	Group	COPD	0.295765	0.132387	58	58	0.0294868	0.192393
PWY.6163..chorismate.biosynthesis.from.3.dehydroquinate	Group	COPD	0.294815	0.132707	58	58	0.0303736	0.192393
PWY.6270..isoprene.biosynthesis.I	Group	COPD	0.293893	0.139848	58	58	0.0401071	0.216829
TRPSYN.PWY..L.tryptophan.biosynthesis	Group	COPD	0.29177	0.144198	58	58	0.0478146	0.236141
ARO.PWY..chorismate.biosynthesis.I	Group	COPD	0.290434	0.130907	58	58	0.0305827	0.192393
NONOXIPENT.PWY..pentose.phosphate.pathway..non.oxidative.branch..I	Group	COPD	0.276583	0.12783	58	58	0.0347707	0.207425
VALSYN.PWY..L.valine.biosynthesis	Group	COPD	0.265765	0.126439	58	58	0.040071	0.216829
THRESYN.PWY..superpathway.of.L.threonine.biosynthesis	Group	COPD	0.2555	0.123256	58	58	0.0427939	0.219342
PWY.3841..folate.transformations.II..plants.	Group	COPD	0.253302	0.11851	58	58	0.036947	0.215266
PWY.8178..pentose.phosphate.pathway..non.oxidative.branch..II	Group	COPD	0.248902	0.118409	58	58	0.040058	0.216829
PWY.7221..guanosine.ribonucleotides.de.novo.biosynthesis	Group	COPD	0.241528	0.108195	58	58	0.0296093	0.192393
PWY.841..superpathway.of.purine.nucleotides.de.novo.biosynthesis.I	Group	COPD	0.231676	0.106381	58	58	0.03365	0.204262
UNINTEGRATED	Group	COPD	0.197843	0.0852221	58	58	0.0239239	0.185331
UNMAPPED	Group	COPD	-0.300211	0.12183	58	58	0.0168285	0.166362
P23.PWY..reductive.TCA.cycle.I	Group	COPD	-0.654359	0.331232	58	56	0.0531437	0.243123
X1CMET2.PWY..folate.transformations.III..E..coli.	Group	COPD	-0.770696	0.385694	58	58	0.050559	0.242964
PYRIDNUCSYN.PWY..NAD.de.novo.biosynthesis.I..from.aspartate.	Group	COPD	-0.869292	0.43888	58	58	0.0525441	0.243123
PWY.7204..pyridoxal.5..phosphate.salvage.II..plants.	Group	COPD	-1.0397	0.487459	58	13	0.0373293	0.215266
PWY.1269..CMP.3.deoxy.D.manno.octulosonate.biosynthesis	Group	COPD	-1.05401	0.420999	58	58	0.0152356	0.166362
RHAMCAT.PWY..L.rhamnose.degradation.I	Group	COPD	-1.07766	0.515127	58	53	0.0409822	0.218152
GLYCOCAT.PWY..glycogen.degradation.I	Group	COPD	-1.08304	0.476483	58	56	0.0268845	0.192393
FUC.RHAMCAT.PWY..superpathway.of.fucose.and.rhamnose.degradation	Group	COPD	-1.08484	0.427639	58	32	0.0140007	0.166362
PWY.8131..5..deoxyadenosine.degradation.II	Group	COPD	-1.13938	0.440789	58	32	0.0123743	0.166362
BIOTIN.BIOSYNTHESIS.PWY..biotin.biosynthesis.I	Group	COPD	-1.15016	0.489725	58	52	0.0223999	0.184533
PWY.821..superpathway.of.sulfur.amino.acid.biosynthesis..Saccharomyces.cerevisiae.	Group	COPD	-1.17218	0.472078	58	28	0.016049	0.166362
PWY.6519..8.amino.7.oxononanoate.biosynthesis.I	Group	COPD	-1.19899	0.506162	58	52	0.0213211	0.184533
PWY.6961..L.ascorbate.degradation.II..bacterial..aerobic.	Group	COPD	-1.21947	0.492732	58	20	0.0163799	0.166362
HEME.BIOSYNTHESIS.II.1..heme.b.biosynthesis.V..aerobic.	Group	COPD	-1.23855	0.481113	58	56	0.012715	0.166362
PWY.6545..pyrimidine.deoxyribonucleotides.de.novo.biosynthesis.III	Group	COPD	-1.25316	0.482196	58	42	0.0119335	0.166362
PWY.2201..folate.transformations.I	Group	COPD	-1.359	0.598609	58	48	0.0270588	0.192393
PWY.6562..norspermidine.biosynthesis	Group	COPD	-1.38372	0.59647	58	25	0.0240189	0.185331
FUCCAT.PWY..fucose.degradation	Group	COPD	-1.42964	0.649561	58	37	0.0318807	0.196977
PWY.5855..ubiquinol.7.biosynthesis..early.decarboxylation.	Group	COPD	-1.54727	0.781223	58	48	0.0525592	0.243123
PWY66.389..phytol.degradation	Group	COPD	-1.55882	0.791021	58	53	0.053715	0.243123
PWY.5920..superpathway.of.heme.b.biosynthesis.from.glycine	Group	COPD	-1.59076	0.485718	58	55	0.00181508	0.0423008
