# Supplementary material for: Comparative metagenomic analysis on COPD and health control samples reveals taxonomic and functional motifs
Source: Front Microbiol. 2025 Nov 26;16:1636322. doi: 10.3389/fmicb.2025.1636322 (PMC12689518; doi:10.3389/fmicb.2025.1636322)
Supplement: Supplementary file 6 [file Table_5.xlsx]

## Sheet: Sheet1
Sample	Group	Specimen	BioProject	Source
AB1187_Throat	COPD	Throat	PRJNA1057503	https://www.ncbi.nlm.nih.gov/sra/?term=AB1187_Throat
AB1434_Throat	COPD	Throat	PRJNA1057503	https://www.ncbi.nlm.nih.gov/sra/?term=AB1434_Throat
AB1482_Throat	COPD	Throat	PRJNA1057503	https://www.ncbi.nlm.nih.gov/sra/?term=AB1482_Throat
AB1048_Throat	COPD	Throat	PRJNA1057503	https://www.ncbi.nlm.nih.gov/sra/?term=AB1048_Throat
AB1133_Throat	COPD	Throat	PRJNA1057503	https://www.ncbi.nlm.nih.gov/sra/?term=AB1133_Throat
AB1632_Throat	COPD	Throat	PRJNA1057503	https://www.ncbi.nlm.nih.gov/sra/?term=AB1632_Throat
AB1191_Throat	COPD	Throat	PRJNA1057503	https://www.ncbi.nlm.nih.gov/sra/?term=AB1191_Throat
AB1132_Throat	COPD	Throat	PRJNA1057503	https://www.ncbi.nlm.nih.gov/sra/?term=AB1132_Throat
AB1593_Throat	COPD	Throat	PRJNA1057503	https://www.ncbi.nlm.nih.gov/sra/?term=AB1593_Throat
AB1200_Throat	COPD	Throat	PRJNA1057503	https://www.ncbi.nlm.nih.gov/sra/?term=AB1200_Throat
AB1197_Throat	COPD	Throat	PRJNA1057503	https://www.ncbi.nlm.nih.gov/sra/?term=AB1197_Throat
AB1588_Throat	COPD	Throat	PRJNA1057503	https://www.ncbi.nlm.nih.gov/sra/?term=AB1588_Throat
AB1120_Throat	COPD	Throat	PRJNA1057503	https://www.ncbi.nlm.nih.gov/sra/?term=AB1120_Throat
AB1158_Throat	COPD	Throat	PRJNA1057503	https://www.ncbi.nlm.nih.gov/sra/?term=AB1158_Throat
AB1744_Throat	COPD	Throat	PRJNA1057503	https://www.ncbi.nlm.nih.gov/sra/?term=AB1744_Throat
AB1438_Throat	COPD	Throat	PRJNA1057503	https://www.ncbi.nlm.nih.gov/sra/?term=AB1438_Throat
AB1188_Throat	COPD	Throat	PRJNA1057503	https://www.ncbi.nlm.nih.gov/sra/?term=AB1188_Throat
AB1134_Throat	COPD	Throat	PRJNA1057503	https://www.ncbi.nlm.nih.gov/sra/?term=AB1134_Throat
AB1056_Throat	COPD	Throat	PRJNA1057503	https://www.ncbi.nlm.nih.gov/sra/?term=AB1056_Throat
AB1587_Throat	COPD	Throat	PRJNA1057503	https://www.ncbi.nlm.nih.gov/sra/?term=AB1587_Throat
AB1454_Throat	COPD	Throat	PRJNA1057503	https://www.ncbi.nlm.nih.gov/sra/?term=AB1454_Throat
AB1104_Throat	COPD	Throat	PRJNA1057503	https://www.ncbi.nlm.nih.gov/sra/?term=AB1104_Throat
AB1741_Throat	COPD	Throat	PRJNA1057503	https://www.ncbi.nlm.nih.gov/sra/?term=AB1741_Throat
AB1436_Throat	COPD	Throat	PRJNA1057503	https://www.ncbi.nlm.nih.gov/sra/?term=AB1436_Throat
AB1440_Throat	COPD	Throat	PRJNA1057503	https://www.ncbi.nlm.nih.gov/sra/?term=AB1440_Throat
AB1122_Throat	COPD	Throat	PRJNA1057503	https://www.ncbi.nlm.nih.gov/sra/?term=AB1122_Throat
AB1449_Throat	Control	Throat	PRJNA1057503	https://www.ncbi.nlm.nih.gov/sra/?term=AB1449_Throat
AB1450_Throat	Control	Throat	PRJNA1057503	https://www.ncbi.nlm.nih.gov/sra/?term=AB1450_Throat
AB1451_Throat	Control	Throat	PRJNA1057503	https://www.ncbi.nlm.nih.gov/sra/?term=AB1451_Throat
AB1457_Throat	Control	Throat	PRJNA1057503	https://www.ncbi.nlm.nih.gov/sra/?term=AB1457_Throat
AB1458_Throat	Control	Throat	PRJNA1057503	https://www.ncbi.nlm.nih.gov/sra/?term=AB1458_Throat
AB1235_Throat	Control	Throat	PRJNA1057503	https://www.ncbi.nlm.nih.gov/sra/?term=AB1235_Throat
AB1460_Throat	Control	Throat	PRJNA1057503	https://www.ncbi.nlm.nih.gov/sra/?term=AB1460_Throat
AB1461_Throat	Control	Throat	PRJNA1057503	https://www.ncbi.nlm.nih.gov/sra/?term=AB1461_Throat
AB1462_Throat	Control	Throat	PRJNA1057503	https://www.ncbi.nlm.nih.gov/sra/?term=AB1462_Throat
AB1464_Throat	Control	Throat	PRJNA1057503	https://www.ncbi.nlm.nih.gov/sra/?term=AB1464_Throat
AB1717_Throat	Control	Throat	PRJNA1057503	https://www.ncbi.nlm.nih.gov/sra/?term=AB1717_Throat
AB1720_Throat	Control	Throat	PRJNA1057503	https://www.ncbi.nlm.nih.gov/sra/?term=AB1720_Throat
AB1740_Throat	Control	Throat	PRJNA1057503	https://www.ncbi.nlm.nih.gov/sra/?term=AB1740_Throat
AB1001_Throat	Control	Throat	PRJNA1057503	https://www.ncbi.nlm.nih.gov/sra/?term=AB1001_Throat
AB1003_Throat	Control	Throat	PRJNA1057503	https://www.ncbi.nlm.nih.gov/sra/?term=AB1003_Throat
AB1013_Throat	Control	Throat	PRJNA1057503	https://www.ncbi.nlm.nih.gov/sra/?term=AB1013_Throat
AB1053_Throat	Control	Throat	PRJNA1057503	https://www.ncbi.nlm.nih.gov/sra/?term=AB1053_Throat
AB1234_Throat	Control	Throat	PRJNA1057503	https://www.ncbi.nlm.nih.gov/sra/?term=AB1234_Throat
AB1088_Throat	Control	Throat	PRJNA1057503	https://www.ncbi.nlm.nih.gov/sra/?term=AB1088_Throat
AB1240_Throat	Control	Throat	PRJNA1057503	https://www.ncbi.nlm.nih.gov/sra/?term=AB1240_Throat
AB1091_Throat	Control	Throat	PRJNA1057503	https://www.ncbi.nlm.nih.gov/sra/?term=AB1091_Throat
AB1181_Throat	Control	Throat	PRJNA1057503	https://www.ncbi.nlm.nih.gov/sra/?term=AB1181_Throat
AB1262_Throat	Control	Throat	PRJNA1057503	https://www.ncbi.nlm.nih.gov/sra/?term=AB1262_Throat
AB1268_Throat	Control	Throat	PRJNA1057503	https://www.ncbi.nlm.nih.gov/sra/?term=AB1268_Throat
AB1358_Throat	Control	Throat	PRJNA1057503	https://www.ncbi.nlm.nih.gov/sra/?term=AB1358_Throat
AB1089_Throat	Control	Throat	PRJNA1057503	https://www.ncbi.nlm.nih.gov/sra/?term=AB1089_Throat
AB1371_Throat	Control	Throat	PRJNA1057503	https://www.ncbi.nlm.nih.gov/sra/?term=AB1371_Throat
AB1383_Throat	Control	Throat	PRJNA1057503	https://www.ncbi.nlm.nih.gov/sra/?term=AB1383_Throat
AB1384_Throat	Control	Throat	PRJNA1057503	https://www.ncbi.nlm.nih.gov/sra/?term=AB1384_Throat
AB1386_Throat	Control	Throat	PRJNA1057503	https://www.ncbi.nlm.nih.gov/sra/?term=AB1386_Throat
AB1392_Throat	Control	Throat	PRJNA1057503	https://www.ncbi.nlm.nih.gov/sra/?term=AB1392_Throat
AB1448_Throat	Control	Throat	PRJNA1057503	https://www.ncbi.nlm.nih.gov/sra/?term=AB1448_Throat
AB1187_BAL	BAL vs. Throat	BAL	PRJNA1327646	https://www.ncbi.nlm.nih.gov/sra/?term=AB1187_BAL
AB1105_BAL	BAL vs. Throat	BAL	PRJNA1327646	https://www.ncbi.nlm.nih.gov/sra/?term=AB1105_BAL
AB836_BAL	BAL vs. Throat	BAL	PRJNA1327646	https://www.ncbi.nlm.nih.gov/sra/?term=AB836_BAL
AB1190_BAL	BAL vs. Throat	BAL	PRJNA1327646	https://www.ncbi.nlm.nih.gov/sra/?term=AB1190_BAL
AB1118_BAL	BAL vs. Throat	BAL	PRJNA1327646	https://www.ncbi.nlm.nih.gov/sra/?term=AB1118_BAL
AB1191_BAL	BAL vs. Throat	BAL	PRJNA1327646	https://www.ncbi.nlm.nih.gov/sra/?term=AB1191_BAL
AB1192_BAL	BAL vs. Throat	BAL	PRJNA1327646	https://www.ncbi.nlm.nih.gov/sra/?term=AB1192_BAL
AB1120_BAL	BAL vs. Throat	BAL	PRJNA1327646	https://www.ncbi.nlm.nih.gov/sra/?term=AB1120_BAL
AB905_BAL	BAL vs. Throat	BAL	PRJNA1327646	https://www.ncbi.nlm.nih.gov/sra/?term=AB905_BAL
AB1168_BAL	BAL vs. Throat	BAL	PRJNA1327646	https://www.ncbi.nlm.nih.gov/sra/?term=AB1168_BAL
AB1183_BAL	BAL vs. Throat	BAL	PRJNA1327646	https://www.ncbi.nlm.nih.gov/sra/?term=AB1183_BAL
AB1187_Throat	BAL vs. Throat	Throat	PRJNA1057503	https://www.ncbi.nlm.nih.gov/sra/?term=AB1187_Throat
AB836_Throat	BAL vs. Throat	Throat	PRJNA1057503	https://www.ncbi.nlm.nih.gov/sra/?term=AB836_Throat
AB905_Throat	BAL vs. Throat	Throat	PRJNA1057503	https://www.ncbi.nlm.nih.gov/sra/?term=AB905_Throat
AB1120_Throat	BAL vs. Throat	Throat	PRJNA1057503	https://www.ncbi.nlm.nih.gov/sra/?term=AB1120_Throat
AB1105_Throat	BAL vs. Throat	Throat	PRJNA1057503	https://www.ncbi.nlm.nih.gov/sra/?term=AB1105_Throat
AB1118_Throat	BAL vs. Throat	Throat	PRJNA1057503	https://www.ncbi.nlm.nih.gov/sra/?term=AB1118_Throat
AB1168_Throat	BAL vs. Throat	Throat	PRJNA1057503	https://www.ncbi.nlm.nih.gov/sra/?term=AB1168_Throat
AB1183_Throat	BAL vs. Throat	Throat	PRJNA1057503	https://www.ncbi.nlm.nih.gov/sra/?term=AB1183_Throat
AB1190_Throat	BAL vs. Throat	Throat	PRJNA1057503	https://www.ncbi.nlm.nih.gov/sra/?term=AB1190_Throat
AB1191_Throat	BAL vs. Throat	Throat	PRJNA1057503	https://www.ncbi.nlm.nih.gov/sra/?term=AB1191_Throat
AB1192_Throat	BAL vs. Throat	Throat	PRJNA1057503	https://www.ncbi.nlm.nih.gov/sra/?term=AB1192_Throat
